# Supplementary material for: The Role of Kidney Function in Predicting COVID-19 Severity and Clinical Outcomes: A Retrospective Analysis
Source: Infect Dis Rep. 2025 Jul 7;17(4):79. doi: 10.3390/idr17040079 (PMC12286045; doi:10.3390/idr17040079)
Supplement: Supplementary file 1 [file idr-17-00079-s001.zip]

Archive with 1 entries (1 files):
- idr-3692372-supplementary.pdf
